# Supplementary material for: Astrobiological implications of the stability and reactivity of peptide nucleic acid (PNA) in concentrated sulfuric acid
Source: Sci Adv. 2025 Mar 26;11(13):eadr0006. doi: 10.1126/sciadv.adr0006 (PMC11939054; doi:10.1126/sciadv.adr0006)
Supplement: Supplementary file 2 — Data S1 and S2 [file sciadv.adr0006_data_s1_and_s2.zip]

Archive with 121 entries (75 files):
- Supplementary Dataset 2-NMR DATA/
- Supplementary Dataset 2-NMR DATA/JJP-mA-RT-50C-80C-100C-24h.mnova
- Supplementary Dataset 2-NMR DATA/JJP-mC-RT-50C-80C-100C-24h.mnova
- Supplementary Dataset 2-NMR DATA/JJP-mG-RT-50C-80C-100C-24h.mnova
- Supplementary Dataset 2-NMR DATA/JJP-mT-RT-50C-80C-100C-24h.mnova
- Supplementary Dataset 2-NMR DATA/NMR spectra hydrolysis product comparison.mnova
- Supplementary Dataset 2-NMR DATA/Stability NMR hexa (t=1h, 24h, 14d, 1 month).mnova
- Supplementary Dataset 2-NMR DATA/Stability NMR mono (t=24h, 14d) overview.mnova
- Supplementary Dataset 1-LCMS DATA/LCMS PNA Hexamers A-T/
- Supplementary Dataset 1-LCMS DATA/LCMS PNA Hexamers A-T/LCMS A6 50C_80C/
- Supplementary Dataset 1-LCMS DATA/LCMS PNA Hexamers A-T/LCMS A6 50C_80C/50C/
- Supplementary Dataset 1-LCMS DATA/LCMS PNA Hexamers A-T/LCMS A6 50C_80C/50C/1h/
- Supplementary Dataset 1-LCMS DATA/LCMS PNA Hexamers A-T/LCMS A6 50C_80C/50C/1h/CPT22010446-13-A1-50deg-1h.pdf
- Supplementary Dataset 1-LCMS DATA/LCMS PNA Hexamers A-T/LCMS A6 50C_80C/50C/1h/CPT22010446-13-A2-50deg-1h.pdf
- Supplementary Dataset 1-LCMS DATA/LCMS PNA Hexamers A-T/LCMS A6 50C_80C/50C/24h/
- Supplementary Dataset 1-LCMS DATA/LCMS PNA Hexamers A-T/LCMS A6 50C_80C/50C/24h/CPT22010446-13-A1-50deg-24h.pdf
- Supplementary Dataset 1-LCMS DATA/LCMS PNA Hexamers A-T/LCMS A6 50C_80C/50C/24h/CPT22010446-13-A2-50deg-24h.pdf
- Supplementary Dataset 1-LCMS DATA/LCMS PNA Hexamers A-T/LCMS A6 50C_80C/80C/
- Supplementary Dataset 1-LCMS DATA/LCMS PNA Hexamers A-T/LCMS A6 50C_80C/80C/1h/
- Supplementary Dataset 1-LCMS DATA/LCMS PNA Hexamers A-T/LCMS A6 50C_80C/80C/1h/CPT22010446-13-A1-80dg-1h.pdf
- Supplementary Dataset 1-LCMS DATA/LCMS PNA Hexamers A-T/LCMS A6 50C_80C/80C/1h/CPT22010446-13-A2-80deg-1h.pdf
- Supplementary Dataset 1-LCMS DATA/LCMS PNA Hexamers A-T/LCMS A6 50C_80C/80C/24h/
- Supplementary Dataset 1-LCMS DATA/LCMS PNA Hexamers A-T/LCMS A6 50C_80C/80C/24h/CPT22010446-13-A1-80dg-24h.pdf
- Supplementary Dataset 1-LCMS DATA/LCMS PNA Hexamers A-T/LCMS A6 50C_80C/80C/24h/CPT22010446-13-A2-80deg-24h.pdf
- Supplementary Dataset 1-LCMS DATA/LCMS PNA Hexamers A-T/LCMS A6 RT/
- Supplementary Dataset 1-LCMS DATA/LCMS PNA Hexamers A-T/LCMS A6 RT/14d/
- Supplementary Dataset 1-LCMS DATA/LCMS PNA Hexamers A-T/LCMS A6 RT/14d/CPT22010446-13-A-1-14d.pdf
- Supplementary Dataset 1-LCMS DATA/LCMS PNA Hexamers A-T/LCMS A6 RT/14d/CPT22010446-13-A2-14d.pdf
- Supplementary Dataset 1-LCMS DATA/LCMS PNA Hexamers A-T/LCMS A6 RT/14d/CPT22010446-13-A3-14d.pdf
- Supplementary Dataset 1-LCMS DATA/LCMS PNA Hexamers A-T/LCMS A6 RT/1h/
- Supplementary Dataset 1-LCMS DATA/LCMS PNA Hexamers A-T/LCMS A6 RT/1h/LCMS-6_CPT22010446-13-A.pdf
- Supplementary Dataset 1-LCMS DATA/LCMS PNA Hexamers A-T/LCMS A6 RT/1h/LCMS-6_CPT22010446-13-A-2.pdf
- Supplementary Dataset 1-LCMS DATA/LCMS PNA Hexamers A-T/LCMS A6 RT/1h/LCMS-6_CPT22010446-13-A3.pdf
- Supplementary Dataset 1-LCMS DATA/LCMS PNA Hexamers A-T/LCMS A6 RT/24h/
- Supplementary Dataset 1-LCMS DATA/LCMS PNA Hexamers A-T/LCMS A6 RT/24h/LCMS-6_CPT22010446-13-A2-24h.pdf
- Supplementary Dataset 1-LCMS DATA/LCMS PNA Hexamers A-T/LCMS A6 RT/24h/LCMS-6_CPT22010446-13-A-24h.pdf
- Supplementary Dataset 1-LCMS DATA/LCMS PNA Hexamers A-T/LCMS A6 RT/24h/LCMS-6_CPT22010446-13-A3-24h.pdf
- Supplementary Dataset 1-LCMS DATA/LCMS PNA Hexamers A-T/LCMS C6 50C_80C/
- Supplementary Dataset 1-LCMS DATA/LCMS PNA Hexamers A-T/LCMS C6 50C_80C/50C/
- Supplementary Dataset 1-LCMS DATA/LCMS PNA Hexamers A-T/LCMS C6 50C_80C/50C/1h/
- Supplementary Dataset 1-LCMS DATA/LCMS PNA Hexamers A-T/LCMS C6 50C_80C/50C/1h/CPT22010446-21-C1-50deg-1h.pdf
- Supplementary Dataset 1-LCMS DATA/LCMS PNA Hexamers A-T/LCMS C6 50C_80C/50C/1h/CPT22010446-21-C2-50deg-1h.pdf
- Supplementary Dataset 1-LCMS DATA/LCMS PNA Hexamers A-T/LCMS C6 50C_80C/50C/24h/
- Supplementary Dataset 1-LCMS DATA/LCMS PNA Hexamers A-T/LCMS C6 50C_80C/50C/24h/CPT22010446-21-C1-50deg-24h.pdf
- Supplementary Dataset 1-LCMS DATA/LCMS PNA Hexamers A-T/LCMS C6 50C_80C/50C/24h/CPT22010446-21-C2-50deg-24h.pdf
- Supplementary Dataset 1-LCMS DATA/LCMS PNA Hexamers A-T/LCMS C6 50C_80C/80C/
- Supplementary Dataset 1-LCMS DATA/LCMS PNA Hexamers A-T/LCMS C6 50C_80C/80C/1h/
- Supplementary Dataset 1-LCMS DATA/LCMS PNA Hexamers A-T/LCMS C6 50C_80C/80C/1h/CPT22010446-13-C2-80deg-1h.pdf
- Supplementary Dataset 1-LCMS DATA/LCMS PNA Hexamers A-T/LCMS C6 50C_80C/80C/1h/CPT22010446-21-C1-80dg-1h.pdf
- Supplementary Dataset 1-LCMS DATA/LCMS PNA Hexamers A-T/LCMS C6 50C_80C/80C/24h/
- Supplementary Dataset 1-LCMS DATA/LCMS PNA Hexamers A-T/LCMS C6 50C_80C/80C/24h/CPT22010446-21-C1-80dg-24h.pdf
- Supplementary Dataset 1-LCMS DATA/LCMS PNA Hexamers A-T/LCMS C6 50C_80C/80C/24h/CPT22010446-21-C2-80deg-24h.pdf
- Supplementary Dataset 1-LCMS DATA/LCMS PNA Hexamers A-T/LCMS C6 RT/
- Supplementary Dataset 1-LCMS DATA/LCMS PNA Hexamers A-T/LCMS C6 RT/14d/
- Supplementary Dataset 1-LCMS DATA/LCMS PNA Hexamers A-T/LCMS C6 RT/14d/CPT22010446-21-C-1-14d.pdf
- Supplementary Dataset 1-LCMS DATA/LCMS PNA Hexamers A-T/LCMS C6 RT/14d/CPT22010446-21-C2-14d.pdf
- Supplementary Dataset 1-LCMS DATA/LCMS PNA Hexamers A-T/LCMS C6 RT/14d/CPT22010446-21-C3-14d.pdf
- Supplementary Dataset 1-LCMS DATA/LCMS PNA Hexamers A-T/LCMS C6 RT/1h/
- Supplementary Dataset 1-LCMS DATA/LCMS PNA Hexamers A-T/LCMS C6 RT/1h/CPT22010446-13-C.pdf
- Supplementary Dataset 1-LCMS DATA/LCMS PNA Hexamers A-T/LCMS C6 RT/1h/CPT22010446-13-C3.pdf
- Supplementary Dataset 1-LCMS DATA/LCMS PNA Hexamers A-T/LCMS C6 RT/1h/CPT22010446-19-A-2.pdf
- Supplementary Dataset 1-LCMS DATA/LCMS PNA Hexamers A-T/LCMS C6 RT/24h/
- Supplementary Dataset 1-LCMS DATA/LCMS PNA Hexamers A-T/LCMS C6 RT/24h/CPT22010446-13-C3-24h.pdf
- Supplementary Dataset 1-LCMS DATA/LCMS PNA Hexamers A-T/LCMS C6 RT/24h/CPT22010446-21-A2-24h.pdf
- Supplementary Dataset 1-LCMS DATA/LCMS PNA Hexamers A-T/LCMS C6 RT/24h/CPT22010446-21-A-24h (LCMS-6).pdf
- Supplementary Dataset 1-LCMS DATA/LCMS PNA Hexamers A-T/LCMS G6 50C_80C/
- Supplementary Dataset 1-LCMS DATA/LCMS PNA Hexamers A-T/LCMS G6 50C_80C/50C/
- Supplementary Dataset 1-LCMS DATA/LCMS PNA Hexamers A-T/LCMS G6 50C_80C/50C/1h/
- Supplementary Dataset 1-LCMS DATA/LCMS PNA Hexamers A-T/LCMS G6 50C_80C/50C/1h/CPT22010446-20-B1-50deg-1h.pdf
- Supplementary Dataset 1-LCMS DATA/LCMS PNA Hexamers A-T/LCMS G6 50C_80C/50C/1h/CPT22010446-20-B2-50deg-1h.pdf
- Supplementary Dataset 1-LCMS DATA/LCMS PNA Hexamers A-T/LCMS G6 50C_80C/50C/24h/
- Supplementary Dataset 1-LCMS DATA/LCMS PNA Hexamers A-T/LCMS G6 50C_80C/50C/24h/CPT22010446-20-B1-50deg-24h.pdf
- Supplementary Dataset 1-LCMS DATA/LCMS PNA Hexamers A-T/LCMS G6 50C_80C/50C/24h/CPT22010446-20-B2-50deg-24h.pdf
- Supplementary Dataset 1-LCMS DATA/LCMS PNA Hexamers A-T/LCMS G6 50C_80C/80C/
- Supplementary Dataset 1-LCMS DATA/LCMS PNA Hexamers A-T/LCMS G6 50C_80C/80C/1h/
- Supplementary Dataset 1-LCMS DATA/LCMS PNA Hexamers A-T/LCMS G6 50C_80C/80C/1h/CPT22010446-13-B2-80deg-1h.pdf
- Supplementary Dataset 1-LCMS DATA/LCMS PNA Hexamers A-T/LCMS G6 50C_80C/80C/1h/CPT22010446-20-B1-80dg-1h.pdf
- Supplementary Dataset 1-LCMS DATA/LCMS PNA Hexamers A-T/LCMS G6 50C_80C/80C/24h/
- Supplementary Dataset 1-LCMS DATA/LCMS PNA Hexamers A-T/LCMS G6 50C_80C/80C/24h/CPT22010446-20-B1-80dg-24h.pdf
- Supplementary Dataset 1-LCMS DATA/LCMS PNA Hexamers A-T/LCMS G6 50C_80C/80C/24h/CPT22010446-20-B2-80deg-24h.pdf
- Supplementary Dataset 1-LCMS DATA/LCMS PNA Hexamers A-T/LCMS G6 RT/
- Supplementary Dataset 1-LCMS DATA/LCMS PNA Hexamers A-T/LCMS G6 RT/14d/
- Supplementary Dataset 1-LCMS DATA/LCMS PNA Hexamers A-T/LCMS G6 RT/14d/CPT22010446-20-B-1-14d.pdf
- Supplementary Dataset 1-LCMS DATA/LCMS PNA Hexamers A-T/LCMS G6 RT/14d/CPT22010446-20-B2-14d.pdf
- Supplementary Dataset 1-LCMS DATA/LCMS PNA Hexamers A-T/LCMS G6 RT/14d/CPT22010446-20-B3-14d.pdf
- Supplementary Dataset 1-LCMS DATA/LCMS PNA Hexamers A-T/LCMS G6 RT/1h/
- Supplementary Dataset 1-LCMS DATA/LCMS PNA Hexamers A-T/LCMS G6 RT/1h/LCMS-6_CPT22010446-13-B.pdf
- Supplementary Dataset 1-LCMS DATA/LCMS PNA Hexamers A-T/LCMS G6 RT/1h/LCMS-6_CPT22010446-13-B3.pdf
- Supplementary Dataset 1-LCMS DATA/LCMS PNA Hexamers A-T/LCMS G6 RT/1h/LCMS-6_CPT22010446-20-A-2.pdf
- Supplementary Dataset 1-LCMS DATA/LCMS PNA Hexamers A-T/LCMS G6 RT/24h/
- Supplementary Dataset 1-LCMS DATA/LCMS PNA Hexamers A-T/LCMS G6 RT/24h/LCMS-6_CPT22010446-13-B3-24h.pdf
- Supplementary Dataset 1-LCMS DATA/LCMS PNA Hexamers A-T/LCMS G6 RT/24h/LCMS-6_CPT22010446-20-A2-24h.pdf
- Supplementary Dataset 1-LCMS DATA/LCMS PNA Hexamers A-T/LCMS G6 RT/24h/LCMS-6_CPT22010446-20-A-24h.pdf
- Supplementary Dataset 1-LCMS DATA/LCMS PNA Hexamers A-T/LCMS T6 50C_80C/
- Supplementary Dataset 1-LCMS DATA/LCMS PNA Hexamers A-T/LCMS T6 50C_80C/50C/
- Supplementary Dataset 1-LCMS DATA/LCMS PNA Hexamers A-T/LCMS T6 50C_80C/50C/1h/
- Supplementary Dataset 1-LCMS DATA/LCMS PNA Hexamers A-T/LCMS T6 50C_80C/50C/1h/CPT22010446-19-D1-50deg-1h.pdf
- Supplementary Dataset 1-LCMS DATA/LCMS PNA Hexamers A-T/LCMS T6 50C_80C/50C/1h/CPT22010446-19-D2-50deg-1h.pdf
- Supplementary Dataset 1-LCMS DATA/LCMS PNA Hexamers A-T/LCMS T6 50C_80C/50C/24h/
- Supplementary Dataset 1-LCMS DATA/LCMS PNA Hexamers A-T/LCMS T6 50C_80C/50C/24h/CPT22010446-19-D1-50deg-24h.pdf
- Supplementary Dataset 1-LCMS DATA/LCMS PNA Hexamers A-T/LCMS T6 50C_80C/50C/24h/CPT22010446-19-D2-50deg-24h.pdf
- Supplementary Dataset 1-LCMS DATA/LCMS PNA Hexamers A-T/LCMS T6 50C_80C/80C/
- Supplementary Dataset 1-LCMS DATA/LCMS PNA Hexamers A-T/LCMS T6 50C_80C/80C/1h/
- Supplementary Dataset 1-LCMS DATA/LCMS PNA Hexamers A-T/LCMS T6 50C_80C/80C/1h/CPT22010446-13-D2-80deg-1h.pdf
- Supplementary Dataset 1-LCMS DATA/LCMS PNA Hexamers A-T/LCMS T6 50C_80C/80C/1h/CPT22010446-19-D1-80dg-1h.pdf
- Supplementary Dataset 1-LCMS DATA/LCMS PNA Hexamers A-T/LCMS T6 50C_80C/80C/24h/
- Supplementary Dataset 1-LCMS DATA/LCMS PNA Hexamers A-T/LCMS T6 50C_80C/80C/24h/CPT22010446-19-A.pdf
- Supplementary Dataset 1-LCMS DATA/LCMS PNA Hexamers A-T/LCMS T6 50C_80C/80C/24h/CPT22010446-19-D2-80deg-24h.pdf
- Supplementary Dataset 1-LCMS DATA/LCMS PNA Hexamers A-T/LCMS T6 RT/
- Supplementary Dataset 1-LCMS DATA/LCMS PNA Hexamers A-T/LCMS T6 RT/14d/
- Supplementary Dataset 1-LCMS DATA/LCMS PNA Hexamers A-T/LCMS T6 RT/14d/CPT22010446-19-D1-14d.pdf
- Supplementary Dataset 1-LCMS DATA/LCMS PNA Hexamers A-T/LCMS T6 RT/14d/CPT22010446-19-D2-14d.pdf
- Supplementary Dataset 1-LCMS DATA/LCMS PNA Hexamers A-T/LCMS T6 RT/14d/CPT22010446-19-D3-14d.pdf
- Supplementary Dataset 1-LCMS DATA/LCMS PNA Hexamers A-T/LCMS T6 RT/1h/
- Supplementary Dataset 1-LCMS DATA/LCMS PNA Hexamers A-T/LCMS T6 RT/1h/CPT22010446-19-D1.pdf
- Supplementary Dataset 1-LCMS DATA/LCMS PNA Hexamers A-T/LCMS T6 RT/1h/CPT22010446-19-D2.pdf
- Supplementary Dataset 1-LCMS DATA/LCMS PNA Hexamers A-T/LCMS T6 RT/1h/CPT22010446-19-D3.pdf
- Supplementary Dataset 1-LCMS DATA/LCMS PNA Hexamers A-T/LCMS T6 RT/24h/
- Supplementary Dataset 1-LCMS DATA/LCMS PNA Hexamers A-T/LCMS T6 RT/24h/CPT22010046-19-D3-24h.pdf
- Supplementary Dataset 1-LCMS DATA/LCMS PNA Hexamers A-T/LCMS T6 RT/24h/CPT22010446-19-D1-24h.pdf
- Supplementary Dataset 1-LCMS DATA/LCMS PNA Hexamers A-T/LCMS T6 RT/24h/LCMS-6_CPT22010446-19-D2-24h.pdf
